# Supplementary material for: Predictive value and ranking of writhing and fidgety movements for cerebral palsy: A meta-analysis based on the Superiority Index
Source: Medicine (Baltimore). 2025 Aug 15;104(33):e43813. doi: 10.1097/MD.0000000000043813 (PMC12366895; doi:10.1097/MD.0000000000043813)
Supplement: Supplementary file 4 [file medi-104-e43813-s004.xls]

## Sheet: Sheet1
Author	Study	Tp	Tn	Dis	NDis	Test
L. Dimitrijević	2	11	47	11	68	1
L. Dimitrijević	2	11	56	11	68	2
van Iersel	3	3	108	5	140	1
van Iersel	3	3	127	5	140	2
D. Zlatanovic	5	14	124	14	146	1
D. Zlatanovic	5	14	124	14	146	2
H. Wang	6	4	39	5	75	1
H. Wang	6	5	49	5	75	2
Z. Zhussupova	8	9	5	9	22	1
Z. Zhussupova	9	8	22	9	22	2
