# Supplementary material for: Predictive value and ranking of writhing and fidgety movements for cerebral palsy: A meta-analysis based on the Superiority Index
Source: Medicine (Baltimore). 2025 Aug 15;104(33):e43813. doi: 10.1097/MD.0000000000043813 (PMC12366895; doi:10.1097/MD.0000000000043813)
Supplement: Supplementary file 5 [file medi-104-e43813-s005.xls]

## Sheet: Sheet1
Author	Study	Tp	Tn	Dis	NDis	Test
A. Guzzetta	1	3	21	3	25	1
A. Guzzetta	1	7	98	7	105	2
C. Brogna	3	22	447	22	552	1
C. Brogna	3	22	492	22	552	2
L. Dimitrijević	5	11	47	11	68	1
L. Dimitrijević	5	11	56	11	68	2
C. Morgan	7	146	184	147	293	1
C. Morgan	7	140	251	147	294	2
D. Zlatanovic	9	14	124	14	146	1
D. Zlatanovic	9	14	124	14	146	2
H. Wang	10	4	39	5	75	1
H. Wang	10	5	49	5	75	2
Z. Zhussupova	12	9	5	9	22	1
Z. Zhussupova	12	8	22	9	22	2
